# Supplementary material for: Three-Year Outcomes After Surgical Aortic Valve Replacement With a Bioprosthetic Valve from the Multi-Centre IMPACT Registry
Source: Interdiscip Cardiovasc Thorac Surg. 2026 Mar 5;41(3):ivag056. doi: 10.1093/icvts/ivag056 (PMC12981659; doi:10.1093/icvts/ivag056)
Supplement: ivag056_Supplementary_Data [file ivag056_supplementary_data.zip]

Archive with 4 entries (4 files):
- 25-Feb-2026_100344_IMPACT_Supplement.docx
- IMPACT_Supplement.docx
- 25-Feb-2026_100343_20260126_IMPACT_3_year_supplementary_R2_clean.docx
- 20260126_IMPACT_3_year_supplementary_R2_clean.docx
